# Supplementary material for: Impact of Genetic Polymorphisms on the Metabolic Pathway of Vitamin D and Survival in Non-Small Cell Lung Cancer
Source: Nutrients. 2021 Oct 25;13(11):3783. doi: 10.3390/nu13113783 (PMC8621267; doi:10.3390/nu13113783)
Supplement: Supplementary file 1 [file nutrients-13-03783-s001.zip]

Archive with 37 entries (37 files):
- Supplementary Files/Figure S1.jpeg
- Supplementary Files/Figure S10.jpeg
- Supplementary Files/Figure S11.jpeg
- Supplementary Files/Figure S12.jpeg
- Supplementary Files/Figure S13.jpeg
- Supplementary Files/Figure S14.jpeg
- Supplementary Files/Figure S15.jpeg
- Supplementary Files/Figure S16.jpeg
- Supplementary Files/Figure S17.jpeg
- Supplementary Files/Figure S18.jpeg
- Supplementary Files/Figure S19.jpeg
- Supplementary Files/Figure S2.jpeg
- Supplementary Files/Figure S20.jpeg
- Supplementary Files/Figure S21.jpeg
- Supplementary Files/Figure S3.jpeg
- Supplementary Files/Figure S4.jpeg
- Supplementary Files/Figure S5.jpeg
- Supplementary Files/Figure S6.jpeg
- Supplementary Files/Figure S7.jpeg
- Supplementary Files/Figure S8.jpeg
- Supplementary Files/Figure S9.jpeg
- Supplementary Files/Table S1.pdf
- Supplementary Files/Table S10.pdf
- Supplementary Files/Table S11.pdf
- Supplementary Files/Table S12.pdf
- Supplementary Files/Table S13.pdf
- Supplementary Files/Table S14.pdf
- Supplementary Files/Table S15.pdf
- Supplementary Files/Table S16.pdf
- Supplementary Files/Table S2.pdf
- Supplementary Files/Table S3.pdf
- Supplementary Files/Table S4.pdf
- Supplementary Files/Table S5.pdf
- Supplementary Files/Table S6.pdf
- Supplementary Files/Table S7.pdf
- Supplementary Files/Table S8.pdf
- Supplementary Files/Table S9.pdf
